# Supplementary material for: H2B Type 1-K Accumulates in Senescent Fibroblasts with Persistent DNA Damage along with Methylated and Phosphorylated Forms of HMGA1
Source: Proteomes. 2021 Jun 21;9(2):30. doi: 10.3390/proteomes9020030 (PMC8293446; doi:10.3390/proteomes9020030)
Supplement: Supplementary file 1 [file proteomes-09-00030-s001.zip]

Archive with 1 entries (1 files):
- proteomes-1250046-SI.pdf
